# Supplementary material for: A phospho-switch controls RNF43-mediated degradation of Wnt receptors to suppress tumorigenesis
Source: Nat Commun. 2020 Sep 15;11:4586. doi: 10.1038/s41467-020-18257-3 (PMC7492264; doi:10.1038/s41467-020-18257-3)
Supplement: Supplementary file 4 — Source Data [file 41467_2020_18257_MOESM4_ESM.xlsx]

## Sheet: Figure 1a
	RNF43	1	2	3	AVE	STDEV		Numbers	Comparison	P-value
1	NC	0.983486	1.03463	0.981879	1	0.030005		1	NC vs WT	9.44038e-07
2	WT	0.0904809	0.10681	0.0954518	0.0975808	0.00837005		2	NC vs ∆366-441	9.19987e-07
3	∆366-441	0.0977996	0.0883582	0.103669	0.0966088	0.00772437		3	NC vs ∆366-478	5.18192e-05
4	∆366-478	2.37371	2.64441	2.46455	2.49422	0.137763		4	NC vs ∆SRR1	1.29715e-06
5	ΔSRR1	0.103293	0.124395	0.128668	0.118785	0.0135857		5	NC vs ∆SRR2	0.000467651
6	ΔSRR2	2.08533	1.84078	1.8183	1.9148	0.148104		6	WT vs ∆366-441	0.889634
								7	WT vs ∆SRR1	0.0827937

## Sheet: Figure 1b
	RNF43	1	2	3	AVE	STDV		Numbers	Comparison	P-value		Immunoblots;	Anti-HA	Anti-GAPDH
1	PC	0.918473	1.0315	1.05003	1	0.0712094		1	NC vs WT	2.88623e-05
2	WT	0.106006	0.124126	0.121355	0.117162	0.0097605		2	WT vs ∆SRR2	9.22953e-06				Anti-HA
3	ΔSRR2	3.22906	3.14375	2.8815	3.08477	0.181132		3	WT vs ∆SSS	6.62292e-05
4	ΔSSS	2.04548	2.17171	2.45804	2.22508	0.211394		4	WT vs S474A	5.84048e-06
5	S474A	0.486473	0.496406	0.52239	0.501756	0.0185466		5	WT vs S475A	4.4452e-06
6	S475A	0.823497	0.896287	0.867278	0.862354	0.0366441		6	WT vs S476A	0.000128057
7	S476A	0.229724	0.236913	0.250742	0.239126	0.0106825		7	WT vs 3SA	6.29398e-05
8	3SA	2.60375	2.74362	2.27597	2.54111	0.240035
														Anti-GAPDH

## Sheet: Figure 1c
	RNF43	1	2	3	AVE	STDEV		Numbers	Comparison	P-value		Immunoblots;	Anti-HA	Anti-GAPDH
1	PC	0.856419	1.11406	1.02952	1	0.131332		1	NC vs WT	0.000267752
2	R43 WT	0.0699232	0.0860956	0.0853188	0.0804458	0.00912117		2	NC vs 3SA	0.000313539
3	3SA	1.92805	1.87241	1.93949	1.91332	0.0358835		3	NC vs 3SD	0.000290054
4	3SD	0.0922003	0.108135	0.0983351	0.0995568	0.00803735		4	NC vs 3SE	0.000649662
5	3SE	0.261228	0.278162	0.264429	0.26794	0.00899628		5	NC vs 3ST	0.00534602
6	3ST	1.45728	1.39621	1.5113	1.45493	0.0575782		6	WT vs 3SD	0.0528345
															Anti-HA
															Anti-GAPDH

## Sheet: Figure 1d
	RNF43	1st	2nd	3rd	AVE	STDV		Numbers	Comparison	P-value
1	Mock	0.992269	1.02726	0.980472	1	0.0243324		1	Mock vs WT	0.000672687
2	R43-WT	0.791704	0.837773	0.8008	0.810092	0.0243997		2	Mock vs 3SA	0.00201705
3	3SA	1.21219	1.25534	1.16556	1.21103	0.044902		3	Mock vs 3SD	0.00452706
4	3SD	0.838546	0.837773	0.747261	0.80786	0.052482		4	WT vs 3SD	0.949942

## Sheet: Figure 1e
	RNF43	1st	2nd	3rd	4th	AVE	STDV		Numbers	Comparison	P-value		Autoradiography
1	WT	1	1	1	1	1	1.01821e-10		1	WT vs 3SA	0.0101117		Immunoblots;	Anti-HA
2	3SA	0.666156	0.632815	0.688047	0.946995	0.733503	0.144128
													Autoradiography		Anti-HA

## Sheet: Figure 2a
	RNF43	1	2	3	AVE	STDEV		Numbers	Comparison	P-value		Immunoblots;	Anti-HA	Anti-GAPDH
1	NC	0.964408	0.962359	1.07323	1	0.06343		1	NC vs WT	3.52267e-05
2	WT	0.23827	0.246086	0.213329	0.232562	0.0171084		2	NC vs S478A	2.77143e-05			Anti-HA				Anti-GAPDH
3	S478A	1.85392	1.86792	1.91405	1.87863	0.0314636		3	NC vs S478D	4.09788e-05
4	S478D	0.223577	0.250601	0.266137	0.246772	0.0215369		4	NC vs S478E	6.10955e-05
5	S478E	0.32477	0.312099	0.348447	0.328439	0.01845		5	WT vs S478SD	0.421454

## Sheet: Figure 2b
	RNF43	1	2	3	AVE	STDEV		Numbers	Comparison	P-value
1	Mock	0.978323	1.06183	0.959846	1	0.0543376		1	NC vs WT	0.0186602
2	WT	0.746041	0.87682	0.726491	0.783117	0.0817356		2	NC vs 3SA	0.00216415
3	478A	1.22716	1.40689	1.25536	1.29647	0.096663

## Sheet: Figure 2c
	RNF43-HA	1	2	3	AVE	STDV		Numbers	Comparison	P-value		Immunoblots;	Anti-HA	Anti-GAPDH
1	NC	0.980875	1.00396	1.01516	1	0.0174835		1	NC vs WT	3.43474e-07
2	R43-WT	0.238447	0.234016	0.253732	0.242065	0.010344		2	WT vs 3SA	9.56519e-07			Anti-HA			Anti-GAPDH
3	3SA	2.10421	2.19988	2.23146	2.17852	0.0662619		3	WT vs 3SD	0.418664
4	3SD	0.266684	0.259077	0.232644	0.252801	0.0178667		4	WT vs S478A	3.61311e-07
5	SA	1.69882	1.62457	1.66337	1.66225	0.0371356		5	WT vs S478D	0.479634
6	SD	0.271666	0.268272	0.224433	0.25479	0.026345		6	WT vs 3SA-SD	2.5315e-09
7	3SA-SD	2.08223	2.07543	2.06257	2.07341	0.00998423		7	WT vs 3SD-SA	0.000841109
8	3SD-SA	0.436717	0.451074	0.387027	0.424939	0.0336087

## Sheet: Figure 2e
	RNF43	1	2	3	4	AVE	STDV		Numbers	Comparison	P-value		Autoradiography
1	WT	1	1	1	1	1	1.12557e-09		1	WT vs 3SA	0.00845841		Immunoblots;	Anti-HA
2	3SA	0.471202	0.647695	0.739659	0.726891	0.646362	0.123655		2	WT vs 3SD	0.00726515
3	3SD	1.68855	2.35939	2.37479	1.89783	2.08014	0.342236		3	WT vs S478D	0.0350297
4	S478D	1.27354	1.57426	1.20953	1.39587	1.3633	0.160486						Autoradiography			Anti-HA

## Sheet: Figure 2f
	RNF43	1	2	3	AVE	STDEV		Numbers	Comparison	P-value
1	Parental	1.06802	0.97824	0.953739	1	0.0601682		1	Parental vs RNF43 KO	9.06704e-07
2	R43 KO 43-10	30.1172	32.1419	31.4748	31.2446	1.03177		2	Parental vs RNF43 ∆PS	3.27012e-08
3	R43 D3S 38-6	97.5655	95.3734	94.9275	95.9554	1.41203

[truncated: 54 more sheets: Figure 3a, Figure 3b, Figure 3c, Figure 4a, Figure 4b, Figure 4c, Figure 4d, Figure 5a, Figure 6a, Figure 6b, Figure 6c, Figure 6d, Supplementary figure 1a, Supplementary figure 1b, Supplementary figure 1c, Supplementary figure 1f, Supplementary figure 1h, Supplementary figure 1i, Supplementary figure 2a, Supplementary figure 2b …]
